# Supplementary material for: FFA2 Contribution to Gestational Glucose Tolerance Is Not Disrupted by Antibiotics
Source: PLoS One. 2016 Dec 13;11(12):e0167837. doi: 10.1371/journal.pone.0167837 (PMC5154512; doi:10.1371/journal.pone.0167837)
Supplement: S1 Fig — (XLSX) [file pone.0167837.s001.xlsx]

## Sheet: 1a
Blood Glucose (mg/ml)
time(minute)	WT				Ffar2+/-				Ffar2-/-
	1	2	3	4	1	2	3	4	1	2	3	4	5
0	65	43	61	59	52	43	49	40	54	53	41	53	81
15	316	415	301	293	300	273	381	383	466	403	373	444	435
30	407	420	425	386	331	370	442	377	496	376	381	452	595
60	270	290	248	252	228	222	351	233	388	255	277	382	541
120	171	103	114	121	134	131	153	130	171	150	124	159	141
AUC	23865	26977.5	21795	21412.5	20377.5	21502.5	30532.5	24112.5	34665	24517.5	25740	32827.5	39375

## Sheet: 1b
AUC of IPGTT
Mice	WT	Ffar2+/-	Ffar2-/-
1	23865	20377.5	34665
2	26977.5	21502.5	24517.5
3	21795	30532.5	25740
4	21412.5	24112.5	32827.5
5			39375

## Sheet: 2b
Body Weight (g)
Days after birth	WT			HET			KO
	mean	SEM	n	mean	SEM	n	mean	SEM	n
21	8.5	0.7	12	9	1.3	3	7.4	0.3	6
26	12.2	1.2	12	12	1.3	3	10.8	1.6	2
31	16.7	1	11	16	1.3	3	15.1	0.5	6
36	17.5	0.9	5	18	1.5	3	18.3	0.6	6
42	21	0.9	8	20.5	1	6	21.2	0.4	11

## Sheet: 2c
Body Weight (g)
Days after birth	WT			HET			KO
	mean	SEM	n	mean	SEM	n	mean	SEM	n
21	7	0.2	12	8	0.5	4	7	0.3	14
26	9.5	0.3	12	11	0.5	4	10.2	0.8	9
31	13.5	0.8	7	15	0.5	4	14.9	0.9	5
36	15.9	0.3	12	16	0.4	4	15.4	0.6	5
42	16.3	0.2	12	18.4	0.8	11	16.5	0.4	9
					2

## Sheet: 2d
WT
Days after birth	Blood Glucose (mg/dl)
	mean	SEM	n
21	161.5	13.6	11
31	197.4	9.8	11
42	179.3	8.9	7
KO
Days after birth	Blood Glucose (mg/dl)
	mean	SEM	n
21	150.2	5.7	6
31	180.7	16.3	6
42	180.6	6.6	11
HET
Days after birth	Blood Glucose (mg/dl)
	mean	SEM	n
21	156.1	9.8	3
31	187.4	9.8	3
42	157.8	13.6	6

## Sheet: 2e
KO
Days after birth	Blood Glucose (mg/dl)
	mean	SEM	n
21	156.1	15.1	11
31	194.4	14.8	8
42	155.3	10	12
WT
Days after birth	Blood Glucose (mg/dl)
	mean	SEM	n
21	167	6.9	11
31	182.9	14.8	8
42	164.6	5.7	12
HET
Days after birth	Blood Glucose (mg/dl)
	mean	SEM	n
21	161.5	8	4
31	184.4	8	4
42	160.8	7	11

## Sheet: 2f
Blood Glucose (mg/dl)
time(minute)	WT					Het				KO
	1	2	3	4	5	1	2	3	4	1	2	3	4	5
0	86	76	66	87	90	88	87	97	83	123	104	102	149	118
15	366	432	336	406	345	539	355	524	337	451	480	431	485	462
30	428	479	372	296	431	484	295	524	387	365	422	402	497	503
60	286	350	249	236	516	275	224	413	258	208	267	356	358	344
120	147	173	133	154	229	123	133	204	130	139	142	156	173	171
AUC	22725	29647.5	21180	18202.5	34837.5	25140	16245	33442.5	19935	14670	21270	24735	22995	25582.5
AUC
	WET	Het	KO
1	22725	25140	14670
2	29647.5	16245	21270
3	21180	33442.5	24735
4	18202.5	19935	22995
5	34837.5		25582.5
Mean	25318.5	23690.6	21850.5
SEM	3031.85	3727.62	1942.35

## Sheet: 2g
Blood Glucose (mg/dl)
time(minute)	WT					Het							KO
	1	2	3	4	5	1	2	3	4	5	6	7	1	2	3	4	5	6
0	51	65	83	90	85	72	105	89	78	113	97	92	54	77	69	85	87	91
15	464	464	402	439	510	440	471	483	423	491	464	385	363	479	443	194		429
30	389	527	389	529	526	430	464	473	455	326	275	254	368	454	351	211	595	407
60	204	252	260	349	341	262	312	374	302	205	303	249	292	381	186	216	491	206
120	126	98	138	233	167	105	124	157	132	122	152	202	235	164	106	154	226	148
AUC	22935	25785	21285	31057.5	30277.5	23115	23452.5	29415	25357.5	14872.5	20430	18405	27840	30802.5	18330	12435	32475	19065
AUC
	WET	Het	KO
1	22935	23115	27840
2	25785	23452.5	30802.5
3	21285	29415	18330
4	31057.5	25357.5	12435
5	30277.5	14872.5	32475
6		20430	19065
7		18405
Mean	26268	22149.6	23491.2
SEM	1938.92	1797.1	3273.86

## Sheet: 3a
Fold Change (qRT-PCR)
	Control		Antibiotics
	mean	SEM	mean	SEM
WT	1	0.0462159	0.059954	0.467444
KO	0.79	0.161425	0.121245	0.442323

## Sheet: 3b
Fold Change (qRT-PCR)
	Control		Antibiotics
	mean	SEM	mean	SEM
WT	1	0.0462159	0.0398991	0.575198
KO	1.38	0.150468	0.156366	0.454705

[truncated: 22 more sheets: 3c, 3d, 4b, 4c, 4d, 4e, 4f, 4g, 5a, 5b, 5c, 5d, 5e, 5f, 6a, 6b, 6c, 6d, 6e, 6f …]
